# Supplementary material for: Stress-Induced Nuclear RNA Degradation Pathways Regulate Yeast Bromodomain Factor 2 to Promote Cell Survival
Source: PLoS Genet. 2014 Sep 18;10(9):e1004661. doi: 10.1371/journal.pgen.1004661 (PMC4169253; doi:10.1371/journal.pgen.1004661)
Supplement: Table S1 — Saccharomyces cerevisiae strains, plasmids, and oligonucleotides used in this study. The strain ID, genotype and reference is provided for each strain studied. The plasmids are generated from the pUG23 vector, and contain the described mutations in the BDF2 ORF. The oligonucleotide sequences used to generate T3 riboprobe templates or radiolabeled oligonucleotide probes are indicated, with a reference to the relevant figures. The oligonucleotides used to generate the plasmids and yeast strains are indicated along with the purpose of each primer pair. (XLSX) [file pgen.1004661.s007.xlsx]

## Sheet: Sheet1
Yeast strains
Strain ID	Genotype	Reference
yKR001 (BMA64)	MATa; ura3-1; trp1Δ2; leu2-3;112; his3-11,15; ade2-1; can1-100	(Chanfreau et al., 1998)
yKR002	yKR001 with rnt1Δ::TRP	this study
yKR003	xrn1Δ::URA rat1-1	(Danin-Kreiselman et al., 2003)
yKR004	xrn1Δ::URA rat1-1 rnt1Δ::TRP	(Danin-Kreiselman et al., 2003)
yKR005	yKR001 with rnt1 E320K	(Hartman et al., 2013)
yKR006	yKR001 with xrn1Δ::HIS met22Δ::KANMX6	this study
yKR007	yKR005 with xrn1Δ::HIS met22Δ::KANMX6	this study
yKR008	yKR003 with pUG23-BDF2	this study
yKR009	yKR003 with pUG23-bdf2 stem mutant	this study
yKR010	yKR001 with upf1Δ::KANMX6	this study
yKR011	yKR001 with bdf2 SLΔ	this study
yKR012	yKR011 with upf1Δ::KANMX6	this study
yKR013	yKR001 with bdf2 stem mutant	this study
yKR014	yKR013 with upf1Δ::KANMX6	this study
yKR015	yKR001 with bdf2 5´-SS mutant	this study
yKR016	yKR015 with upf1Δ::KANMX6	this study
yKR017	yKR001 with bdf2Δ::KANMX6	this study
yKR018	yKR001 with bdf2 5´-SS / stem mutant	this study
ySSC038	mlp1Δ mlp2Δ	(Sayani and Chanfreau, 2012)
yKR019	ySSC038 with rrp6Δ::HYGR	this study
yKR020	yKR001 with bdf1Δ::KANMX6	this study
yKR021	yKR011 with bdf1Δ::KANMX6	this study
yKR022	yKR013 with bdf1Δ::KANMX6	this study
yKR023	yKR015 with bdf1Δ::KANMX6	this study
yKR024	yKR018 with bdf1Δ::KANMX6	this study
yKR025	yKR001 with rrp6Δ::HYGR	this study
yKR026	yKR010 with rrp6Δ::HYGR	this study
yKR027	ySSC038 with upf1Δ::HYGR	this study
Plasmids
Plasmid ID	Name	Reference
pKR001	pUG23-BDF2	this study
pKR002	pUG23-bdf2 SLΔ	this study
pKR003	pUG23-bdf2 5´-SS mutant	this study
pKR004	pUG23-bdf2 stem mutant	this study
pKR005	pUG23-bdf2 5´-SS / stem mutant	this study
Oligonucleotides
oligo ID	sequence (5´-> 3´)	short description	purpose of primer pair
Northern Blot Analysis	(T3 promoter sequence italicized)			relevant figures
oKR001	CAATCGAAATGGGCTTCATGCC	BDF2 exon2 F		1, S2
oKR002	AATTAACCCTCACTAAAGGGA GCTCGAGTAGTGAACATGG	BDF2 exon2 R T3	riboprobe
oKR003	GACAGCACCAACAGATGTCG	ADH1 F		1, 3, 5, S3, S4
oKR004	AATTAACCCTCACTAAAGGGA GACAACGACACCGGCACCTTCG	ADH1 R T3	riboprobe
oKR005	GAGTGCAACGTCAACAACGC	BDF2 5' UTR F		1, S3
oKR006	AATTAACCCTCACTAAAGGGA GTCTTGTATCCATGTTAGTACG	BDF2 exon1 (5´end) R T3	riboprobe
oKR007	ATGTCTAAAGGTGAAGAATTATTCACTGG	GFP F		1
oKR008	AATTAACCCTCACTAAAGGGA GACCATGGGTAATACCAGCAGC	GFP R T3	riboprobe
oKR009	GCACATTCTGCTTTACTGGCAGC	BDF2 exon1 F		1, 3, 4, S3
oKR010	AATTAACCCTCACTAAAGGGA TTCAAGATCTGAATCCG	BDF2 intron R T3	riboprobe
oKR011	GCCAAATTCAAAGCGCTGC	BDF1 3' UTR F		3, S4
oKR012	AATTAACCCTCACTAAAGGGA GCACATGATCTCATCATATAGATC	BDF1 3' UTR R T3	riboprobe
oKR013	AGATAACGAAAATGGTTCACAGCAGC	RNT1 F		3
oKR014	AATTAACCCTCACTAAAGGGA CACTCCTAGGAATGGCAGC	RNT1 R T3	riboprobe	3, S1, S4
oKR015	ATCCCGGCCGCCTCCATCAC	SCR1	oligoprobe	1, 3, 4
oKR016	CTCCGCTTATTGATATGC	25S	oligoprobe	3, 4
oKR017	CATGGCTTAATCTTTGAGAC	18S	oligoprobe
oKR018	GGCACGGTTAAATAGTGC	OM14 F	riboprobe	3
oKR019	AATTAACCCTCACTAAAGGGA CTTGTCGTATCTGGAGTAG	OM14 R T3
oKR020	ATGGCTCTCATCGTGGCATC	TSL1 F	riboprobe	3
oKR021	AATTAACCCTCACTAAAGGGA GTTCAAGCACAGGAGACG	TSL1 R T3
oKR022	ATGCCGCCAGCTAGTACTAG	GPH1 F	riboprobe	3
oKR023	AATTAACCCTCACTAAAGGGA CTAAGTCACTGGTTCAACG	GPH1 R T3
oKR024	ATGTCTGACG CAGGTAG	HSP12 F		3
oKR025	AATTAACCCTCACTAAAGGGA TTCCACCTCGATTTAAGC	HSP12 R T3	riboprobe
oKR009	GCACATTCTGCTTTACTGGCAGC	BDF2 exon1 F		4, S2, S3
oKR027	AATTAACCCTCACTAAAGGGA GCTGACATTACCGCTATCG	BDF2 exon1 R T3	riboprobe
oKR028	GCTGAGCCGTTTAGTTGC	LDB16 F		S1
oKR029	AATTAACCCTCACTAAAGGGA TCACCTAGAATTCCTTCG	LDB16 R T3	riboprobe
oKR030	GCATTCAGGAAAGGACTGC	NOC3 F		S1
oKR031	AATTAACCCTCACTAAAGGGA GCAGCAGTATTTTCTTCAGGC	NOC3 R T3	riboprobe
oKR032	CGATAGCATCTACCATGC	GPI18 F		S1
oKR033	AATTAACCCTCACTAAAGGGA GGAGGCTATACGATTCAG	GPI18 R T3	riboprobe
oKR034	CACTAGAGGACGAAACGC	EXO5 F		S1
oKR035	AATTAACCCTCACTAAAGGGA GCAGAATCATGGGCATGG	EXO5 R T3	riboprobe
oKR036	GTACCAGTTAAGAGGTGC	NPL3 DS RCS F		S1
oKR037	AATTAACCCTCACTAAAGGGA CTGTTATTAAGCTCCACG	NPL3 DS RCS R T3	riboprobe
oKR005	GAGTGCAACGTCAACAACGC	BDF2 5' UTR F		S3
oKR039	AATTAACCCTCACTAAAGGGA CCTCACGAATTGCTTGAGC	BDF2-L 5' UTR R T3	riboprobe
oKR040	CGACGACTTACACAAAGC	GLK1 F		S4
oKR041	AATTAACCCTCACTAAAGGGA CTAAGGCGTGTCTCAGC	GLK1 R T3	riboprobe
oKR042	GAGATGAGAAGCTTTCACGC	HAL5 F		S4
oKR043	AATTAACCCTCACTAAAGGGA CGTCAGCATCCTTTTCATCG	HAL5 R T3	riboprobe
oKR044	GTCTTCACTGGTTACTC	GRE3 F		S4
oKR045	AATTAACCCTCACTAAAGGGA GATGTTGGCATTTAGTGC	GRE3 R T3	riboprobe
oKR046	GGGTCCAAGAACTCTTTACG	LEU1 F		S4
oKR047	AATTAACCCTCACTAAAGGGA CCCATATAGGCTAAGGC	LEU1 R T3	riboprobe
oKR048	CAATTGTTGCAATTCAACCTCC	BDF2 downstream RCS R	primer extension	1
oKR049	CTTCCACTATGGACACGAGG	BDF2 intron F
oKR010	AATTAACCCTCACTAAAGGGA TTCAAGATCTGAATCCG	BDF2 intron R T3	riboprobe	S2
Plasmid Construction
oKR050	GACTGACTACTAGTATGTCTCGTACTAACATGGA	BDF2 ORF F (331024-43) SpeI
oKR051	GACTGACTATCGATATCACTGTCACTGTCGCTAC	BDF2 ORF R (332937-918) ClaI	insert BDF2 ORF into SpeI and ClaI sites of pUG23
oKR052	GCGGTAATGTCAGCGCGACAAGTATCGACGATGGAC	BDF2 5'SS mut F
oKR053	GTCCATCGTCGATACTTGTCGCGCTGACATTACCGC	BDF2 5'SS mut R	mutate BDF2 5´-SS
oKR054	TCATCATCATATTCATCATCACTGCTGTATGAAGAAGAATAGTTATCCTCTTCAAGATCT	BDF2 stem mut F
oKR055	AGATCTTGAAGAGGATAACTATTCTTCTTCATACAGCAGTGATGATGAATATGATGATGA	BDF2 stem mut R	disrupt top six base pairs of Rnt1p stem loop
oKR056	CTTGAAGAGGATAACTATTCTTCTTCATATGAATATGATGATGAAGACATAAATGAAAAC	BDF2 del1345-1356 (orf) F
oKR057	GTTTTCATTTATGTCTTCATCATCATATTCATATGAAGAAGAATAGTTATCCTCTTCAAG	BDF2 del1345-1356 (orf) R	delete UCA-UCU-GAU-GAU sequence comprising the top of the Rnt1p stem-loop
oKR058	GATCAATTTGTCGACGACC	BDF2 internal F (332074-093)	primer used for Sanger sequencing cloned pUG23-BDF2 plasmid
oKR059	TGCTTCATTGCCTTCCTACG	BDF2 internal R (332567-548)	primer used for Sanger sequencing cloned pUG23-BDF2 plasmid
Strain Construction
oKR060	GGATTCAGATCTTGAAGAGGATAACTATTCTTCTTCATATGAGCTCGTTTTCGACACTGG	BDF2 CORE F (332318-367)
oKR061	TAGTTATATCGTTTTCATTTATGTCTTCATCATCATATTCTCCTTACCATTAAGTTGATC	BDF2 CORE R (332429-380)	insert counter-selectable marker into Rnt1p stem loop of endogenous BDF2
oKR062	GCACATTCTGCTTTACTGGCAGC	BDF2 F (331054-076)
oKR063	ATCTCTCATAAATTCTTGCAATAGTCG	BDF2 R (332758-732)	generate PCR product from pUG23-BDF2 mutants for replacement of counter-selectable marker with BDF2 mutation of 5´-SS or Rnt1p stem loop / also used to Sanger sequence endogenous chromosomal mutations of BDF2
oKR064	TCGTGTTTGTATTACCCAGC	BDF1 F (921896-877)
oKR065	TTTCAATACTTCGTCCGTCG	BDF1 R (919140-159)	primer pair used to generate KANMX6 marker from genomic DNA from the Open Biosystems BY4742 bdf1Δ strain to replace BDF1 gene with KANMX6 in the BMA64 mat a background
oKR066	CTTGTCAGCCAACAAACGTTGAAGATTTCATCAGG	UPF1-F-UPS
oKR067	CACATACTGTAATGATAGATGCACCTCCGG	UPF1-R-DS	primer pair used to generate KANMX6 marker from genomic DNA from the Open Biosystems BY4742 upf1Δ strain to replace UPF1 gene with KANMX6 in the WT, BDF2 mutants, and mlp1Δmlp2Δ strains
oKR068	AGAAGTTTAAAGACAACTCAGAAGACATCAGCACTTTACTCGGATCCCCGGGTTAATTAA	MET22 KO F1
oKR069	CATATATTTATGTCTATCAATAAAGTAAAATATATGTTATGAATTCGAGCTCGTTTAAAC	MET22 KO R1	generate KANMX6 cassette from pFA6a-KANMX6 plasmid with flanking sequence homologous to MET22
oKR070	CGAATGACTCAGACGAGC	MET22 F -160 (207334)
oKR071	GCCTACTCTTACCTCTTCAG	MET22 R +170 (205935)	confirm integration of KANMX6 at the MET22 locus
oKR072	CAGTGCTAGCTCCGCTGGCCTGACC	XRN1-UP-660
oKR073	CCTCCTGTAGGGTGTAGCTTTGCACTTTC	XRN1-DWN-190	primer pair used to generate S.kluyveri HIS5 marker from genomic DNA from xrn1Δ::HIS strain to replace XRN1 gene with HIS5 in the met22Δ::KANMX6 background
oKR074	CCCAAAAATATGAGGGCATCGGA	RRP6 F-110
oKR075	ATGGTGTGCATGGGGGAGCCAT	RRP6 R +2320	primer pair used to generate Hygromycin resistance marker from genomic DNA from rrp6Δ::HYGR strain to replace the RRP6 gene with HYGR in the upf1Δ::KANMX6 background
